# Supplementary material for: Controllable Synthesis, Photocatalytic Property, and Mechanism of a Novel POM-Based Direct Z-Scheme Nano-Heterojunction α-Fe2O3/P2Mo18
Source: Molecules. 2023 Sep 18;28(18):6671. doi: 10.3390/molecules28186671 (PMC10536182; doi:10.3390/molecules28186671)
Supplement: Supplementary file 1 [file molecules-28-06671-s001.zip]

Archive with 1 entries (1 files):
- molecules-2583274-supplementary.pdf
